# Supplementary material for: Anchoring geometry is a significant factor in determining the direction of kinesin-14 motility on microtubules
Source: Sci Rep. 2022 Sep 14;12:15417. doi: 10.1038/s41598-022-19589-4 (PMC9474454; doi:10.1038/s41598-022-19589-4)
Supplement: Supplementary file 2 — Supplementary Information 2. [file 41598_2022_19589_MOESM2_ESM.xlsx]

## Sheet: Table1 and FigS4
Table1 and Fig.S4, Gliding velocity (v)
BP-Ncd325	Ncd325-BP	BP-Kar363	Kar363-BP	BP-KlpA398	KlpA398-BP	BP-NcdRan14	NcdRan14-BP	nKn664-BP
v [nm/s]	v [nm/s]	v [nm/s]	v [nm/s]	v [nm/s]	v [nm/s]	v [nm/s]	v [nm/s]	v [nm/s]
-2.733	51.491	-1.771	6.625	-25.808	57.468	0.287	53.313	5.752
-3.161	45.589	-1.606	3.828	-35.503	61.882	0.119	66.02	6.151
-4.375	46.668	-1.817	6.27	-34.097	57.931	0.115	58.592	7.867
-4.978	44.059	-1.628	5.08	-35.624	49.037	0.411	59.824	5.867
-6.763	45.087	-1.458	7.843	-34.374	71.617	0.319	61.812	6.958
-3.021	47.187	-1.159	7.024	-13.827	50.571	0.347	59.768	7.785
-8.233	46.103	-2.001	7.778	-31.912	58.165	0.282	58.396	6.411
-2.297	47.142	-2.845	5.926	-30.944	44.304	0.343	62.247	7.217
-5.245	40.621	-2.165	6.004	-34.59	58.464	1.03	56.548	6.077
-4.887	43.941	-1.833	7.561	-33.861	80.237	0.966	58.863	6.582
-4.434	44.569	-1.805	9.189	-34.651	72.816	0.795	60.981	11.456
-5.251	41.476	-1.914	9.431	-45.921	59.365	0.867	61.163	10.664
-4.339	40.102	-2.053	6.776	-35.703	57.468	0.895	59.929	11.986
-3.946	45.054	-1.525	7.542	-39.614	61.631	0.781	65.559	10.907
-3.977	47.22	-1.369	6.397	-38.049	37.156	0.597	30.317	10.548
-5.202	46.502	-1.493	7.799	-40.115	75.474	0.584	61.277	10.653
-4.569	39.011	-1.272	1.818	-41.866	64.787	0.26	78.302	10.579
-6.409	49.382	-0.687	1.105	-45.804	65.142	0.335	74.107	10.346
-5.657	48.537	-2.011	5.192	-40.815	68.569	0.189	71.615	10.955
-4.93	47.774	-2.617	7.186	-38.911	66.542	0.313	57.807	11.38
-5.525	54.728	-2.381	6.43	-37.819	69.481	0.268	55.423	9.793
-5.153	51.055	-1.934	11.196	-36.554	72.01	0.144	75.042	10.225
-5.97	65.77	-1.972	7.019	-36.394	70.471	0.261	50.323	10.77
-5.576	57.192	-2.013	6.359	-31.573	57.311	0.295	70.329	11.586
-5.893	57.845	-2.041	6.121	-37.004	69.797	0.303	73.701	10.074
-5.11	52.307	-1.978	3.731	-6.965	56.88	0.3	73.004	8.701
-5.755	51.09	-1.723	3.521	-33.184	56.586	0.231	76.24	9.748
-5.909	57.698	-1.18	4.117	-38.299	58.985	0.516	74.856	10.411
-5.391	60.322	-0.716	7.637	-29.197	65.187	0.545	53.008	9.416
-6.598	55.779	-0.645	9.35	-34.312	67.333	0.258	63.823	9.604
-5.636	55.16	-0.84	5.439	-30.242	61.239	0.324	59.394	10.575
-5.902	48.212	-2.399	6.117	-34.677	80.639	0.333	77.881	10.218
-5.077	57.441	-3.194	3.766	-30.092	78.657	0.237	67.676	9.124
-5.735	58.302	-2.229	5.365	-31.895	71.036	0.406	72.194	10.139
-5.058	61.102	-1.895	6.146	-50.112	28.013	0.179	57.036	9.466
-4.995	54.757	-2.766	3.912	-48.531	58.246	0.124	73.501	10.253
-5.209	58.581	-2.929	3.249	-39.144	66.458	0.227	61.895	11.003
-5.389	50.938	-2.525	4.461	-47.112	75.426	0.263	72.879	10.653
-4.524	60.106	-2.321	3.443	-45.409	56.787	0.178	75.213	11.128
-6.338	51.502	-2.157	4.285	-49.845	69.65	0.356	76.209	9.744
-4.964	53.762	-2.431	3.917	-52.363	41.242	0.265	71.312	11.454
-4.664	45.287	-2.947	4.127	-45.123	62.392	0.345	69.315	10.54
-4.947	51.802	-2.022	8.698	-50.382	70.989	0.306	60.168	9.672
-4.968	51.793	-2.923	5.489	-45.59	72.788	0.217	57.213	10.699
-4.852	51.651	-1.453	11.429	-50.867	62.537	0.253	67.254	10.921
-4.741	61.014	-2.746	10.929	-54.238	71.65	0.303	68.183	9.93
-5.052	59.664	-3.154	11.452	-40.205	54.005	0.378	69.6	9.134
-4.449	58.107	-2.519	9.221	-47.509	65.014	0.352	70.782	10.842
-4.941	45.614	-2.444	8.685	-49.802	76.018	0.28	68.354	8.822
-5.66	57.273	-2.885	8.38	-44.015	76.036	0.25	68.323	11.486
-4.608	53.917	-2.555	7.971	-49.585	83.738	0.226	63.718	7.524
-5.125	56.136	-2.976	10.777	-44.626		0.539		10.066
-4.036	57.99	-3.352	6.056	-49.706		0.32		10.543
-4.826	61.595	-2.354	4.922	-38.367		0.389		9.927
-5.771	49.719	-3.137	10.775	-50.302		0.127		10.102
-4.937	61.216	-1.374		-35.28		0.387		10.344
-4.847	56.815	-1.997		-32.981		0.286		8.209
-5.515	53.679	-2.487		-52.04		0.327		9.607
-5.271	56.395	-3.107		-44.496		0.471		11.169
-3.378	54.343			-39.17		0.328		9.906
-5.502	49.195			-39.04		0.329		10.166
-5.691	38.126			-51.031		0.242		9.805
-5.583	57.728					0.31		8.798
-5.473	55.734							9.591
-4.812	53.687							8.344
-4.44	58.617							9.454
-5.392	54.465							10.999
-4.95	51.838							8.644
-4.946	56.199							9.606
-4.734	57.201							9.899
-4.294	59.873							9.637
-4.234	56.475							9.274
-5.528	53.424							10.856
-4.594	59.171							8.85
-4.674	52.948							9.427
-5.099	57.188							13.404
-4.466	57.691							9.011
-5.186	54.033							9.821
-4.698	49.167							9.507
-3.268	54.405							11.605
-5.009	57.371
-4.307	54.527
-4.537	57.248
-5.435	48.086
-6.588	53.591
-4.251	53.972
-3.961	60.756
-4.582	30.665
-3.606	23.737
-4.259	31.778
-4.209	26.599
-4.69	45.959
-3.86	39.536
-3.481	21.727
-3.594	27.319
-3.553	51.152
-5.417	54.05
-4.178	46.908
-3.916	51.144
-4.23	38.936
-3.15	41.251
-3.616	40.535
	48.426
	52.204
	19.79
	49.92
	51.228
	46.28
	51.249
	50.184

## Sheet: Fig3d, Table2 and FigS5
Fig. 3d, Table 2 and Fig.S5, Motile velocity of Qdot (v)
BP-Ncd325	Ncd325-BP	BP-Kar363	BP-KlpA398	BP-NcdRan14	NcdRan14-BP
v [nm/s]	v [nm/s]	v [nm/s]	v [nm/s]	v [nm/s]	v [nm/s]
-29.94	115.35	-8.602	-64.646	4.598	90.254
-49.881	80.479	-6.891	-64.346	22.133	95.203
-46.609	63.213	-11.089	-119.894	14.921	90.883
-53.461	77.143	-4.235	-65.331	15.479	90.816
-59.452	23.482	-7.457	-58.8	4.109	67.331
-47.964	57.992	-30.626	-99.601	19.539	75.297
-44.574	71.406	-29.336	-120.102	11.434	76.706
-34.839	62.62	-19.871	-31.578	41.181	65.105
-14.207	74.351	-25.146	-28.43	8.653	86.558
-63.812	85.01	-23.222	-68.989	5.163	40.115
-59.039	79.086	-9.845	-81.594	11.297	61.276
-51.245	69.143	-8.651	-68.974	16.956	66.409
-51.402	61.562	-16.715	-73.568	6.601	82.293
-21.668	70.176	-31.718	-78.447	8.582	87.01
-41.145	93.147	-12.685	-57.881	6.348	84.054
-30.732	82.897	-20.354	-58.784	10.241	64.116
-43.718	57.528	-10.399	-149.917	18.95	71.855
-53.776	67.206	-11.308	-58.64	20.452	53.222
-52.098	63.884	-16.784	-57.56	18.024	32.104
-71.753	60.521	-12.871	-81.217	12.277	51.024
-76.211	82.832	-12.135	-73.657	9.234	54.182
-51.393	73.367	-18.634	-92.125	4.167	72.076
-37.493	49.319	-21.472	-22.311	25.527	48.063
-53.99	101.549	-30.531	-46.277	5.266	82.333
-41.618	73.355	-17.45	-92.87	4.489	64.564
-52.57	52.796	-22.583	-18.231	1.709	53.946
-51.119	115.531	-9.038	-25.633	2.842	60.745
-62.192	87.183	-9.656	-88.161	9.105	51.503
-65.923	61.851	-15.197	-51.287	3.637	72.222
-28.443	51.93	-9.476	-97.717	2.404	67.334
-80.488	67.879	-13.12	-31.591	5.845	53.226
-92.352	63.156	-16.579	-131.63	5.028	76.452
-36.339	65.82	-3.628	-60.731	2.864	72.466
-56.838	55.344	-6.79	-63.985	1.276	74.05
-86.737	65.784	-66.665	-47.009	2.174	65.583
-32.569	79.118	-10.783	-40.195	6.165	76.868
-19.769	49.621	-10.553	-62.776	3.787	29.607
-31.402	38.329	-15.977	-75.627	6.433	48.045
-15.356	41.28	-27.897	-51.357	10.083	63.076
-17.767	56.96	-17.027	-93.19	4.404	65.673
-36.645	49.57	-26.819	-81.603	4.967	69.144
-24.343	65.427	-11.111	-53.898	10.128	57.482
-29.592	60.007	-12.486	-44.625	19.59	51.307
-35.15	78.419	-9.652	-111.765	10.28	66.206
-94.54	64.494	-14.399	-83.054	7.518	98.815
-24.814	35.949	-21.527	-103.363	11.789	80.638
-47.427	45.775	-39.985	-101.591	5.844	74.953
-28.281	46.664	-46.065	-71.393	7.427	57.675
-28.281	34.068	-14	-44.75	18.457	61.587
-25.203	37.862	-15.065	-74.534	6.602	80.189
-20.057	62.773	-15.681	-74.442	11.935	72.023
-21.588	60.462	-13.602	-63.074	22.562	56.728
-23.618	38.837	-7.062	-59.646	9.936	82.349
-27.818	39.986	-14.368	-86.187	12.914	71.3
-47.694	68.172	-28.474	-98.863	3.289	91.475
-44.244	39.646	-11.284	-101.047		71.674
-30.234	20.282	-22.521	-112.084		73.116
-22.015	89.778	-9.922	-86.064		54.763
-24.026	52.355	-19.126	-87.012		92.16
-30.572	65.867	-5.294	-91.991		56.025
-27.425	84.941	-4.07	-82.654		75.268
-29.081	73.029	-5.807	-72.028		71.674
-28.561	60.959		-116.034
-29.703	71.069		-87.124
-36.283	65.758		-74.768
-16.857	51.481		-93.182
-18.157	60.929		-80.232
-31.555	59.051		-65.543
-23.367	66.101		-102.954
-29.497	81.705		-41.013
-29.027	37.676		-40.737
-29.555	74.967		-68.552
-33.869	75.549		-55.147
-30.194	35.788		-98.236
-53.765	87.303		-47.088
-43.266	94.67		-79.083
-35.314	107.149		-75.797
-34.234	99.735		-134.513
-54.595	96.416		-116.898
-32.188	79.298		-105.904
-31.316	78.443		-57.179
-17.965	49.122		-70.716
-23.99	54.938		-57.939
-28.285	62.729		-34.866
-38.809	94.207		-91.879
-49.637	88.08		-56.181
-37.146	57.354		-88.895
-43.677	38.578		-62.789
-46.152	60.187		-58.405
-42.492	61.229		-76.73
-27.426	64.312		-38.301
-39.114	68.925		-132.659
-42.693	60.336		-61.314
-42.873	60.941		-77.998
-33.813	72.436		-66.593
-45.084	70.973		-69.346
-55.304	54.086		-78.941
-28.935	82.03		-85.683
-19.205	68.265		-65.817
-18.655	53.793		-84.54
-25.378	110.275
-23.057	48.476
-59.494	47.3
-32.903	43.762
-25.376	42.986
-18.3	59.002
-12.679	58.269
-10.962	77.718
-11.884	26.927
-33.006	64.872
-11.362	80.618
-39.109	73.493
-53.091	46.171
-53.811	49.068
-45.497	51.055
-17.807	52.284
-31.251	40.232
-21.285	48.228
-26.523	58.67
-16.774	46.566
-38.486	59.242
-46.742	63.966
-35.676	66.248
-34.943	64.753
-28.607	69.929
-34.029	45.738
-27.964	61.685
-76.056	65.113
-27.815	79.023
-27.888	64.208
-46.217	58.254
-28.22	48.252
-27.204	59.68
-74.227	79.163
-15.318	53.902
-55.409	54.486
-12.156	65.844
-30.967	90.342
-28.565	56.069
-39.829	70.794
-14.112	63.715
-43.978	50.486
-42.163	65.548
-16.364	65.415
-43.142	60.68
-18.076	59.821
-39.203	70.445
-26.658	70.058
-20.901	48.505
-16	64.745
-34.268	58.982
-26.464	39.721
-31.904	51.076
-55.818	45.3
-61.087	61.659
-35.085	48.526
-25.631	32.754
-37.093	57.384
-36.661	23.468
-19.608	42.642
-23.822	39.65
-43.64	41.387
-36.133	41.901
-31.605	43.253
-33.997	39.061
-50.794	39.194
-29.368	45.492
-40.988	66.249
-25.129	61.915
-23.398	80.154
-23.369	72.393
	86.205
	87.79
	75.15
	81.962
	32.696
	75.492
	59.101
	49.117
	86.439
	88.996
	69.671
	73.115
	63.498
	95.116
	111.293
	71.81
	66.842
	64.864
	53.566
	59.939
	60.435
	60.49
	67.399
	79.193
	59.292
	92.087
	56.36
	72.118
	70.666
	55.641
	27.861
	79.026
	74.923
	72.453
	71.806
	108.271
	40.02
	48.304
	59.539
	68.033
	78.384
	67.975
	125.3
	53.91
	88.142
	60.539
	84.693
	56.186
	79.524
	59.693
	80.601
	51.834
	79.506
	76.254
	85.309
	48.837
	59.384
	74.025
	70.813
	62.887
	81.893
	61.838
	44.118
	90.368
	52.118
	76.01
	75.206
	67.958
	66.194
	51.307
	80.576
	39.46
	93.571
	72.753
	77.802
	57.277
	32.066

## Sheet: Fig4 3D Trace
Fig. 4, 3D Trace (x, y, z) and revolutions (rev)
t [s]	x [µm]	y [nm]	z [nm]	rev
0	0	-22.6065	51.0122	0.656527
0.5	0.0241	-22.7065	19.9624	0.552037
1	0.0571	20.8935	18.6946	0.930461
1.5	0.0932	21.0935	-6.92854	1.12857
2	0.117	23.4935	-21.2168	1.1635
2.5	0.1606	26.6935	-9.05394	1.11497
3	0.2061	-13.8065	-39.719	1.30427
3.5	0.2401	-16.3065	-19.5307	1.34408
4	0.2515	-20.2065	-38.208	1.32316
4.5	0.2674	-28.1065	-10.9374	1.40533
5	0.3016	-23.6065	25.9563	1.57933
5.5	0.3271	-23.9065	60.468	1.66829
6	0.3757	-19.2065	50.3628	1.66507
6.5	0.3897	5.79355	42.5205	1.75866
7	0.4145	20.9935	0.62406	2.08673
7.5	0.4512	33.7935	-3.46964	2.07161
8	0.4824	35.8935	-39.3122	2.15999
8.5	0.495	-17.4065	-57.9285	2.29817
9	0.5341	-23.3065	-18.5646	2.36942
9.5	0.5624	-31.3065	-17.6838	2.39191
10	0.5876	-33.6065	25.4272	2.55866
10.5	0.6195	-33.2065	9.02871	2.49217
11	0.6604	-15.6065	32.8043	2.6334
11.5	0.6661	-4.30645	59.9336	2.723
12	0.707	8.59355	37.5683	2.77677
12.5	0.7185	10.4935	38.263	2.78674
13	0.7519	23.6935	16.1096	2.95833
13.5	0.7705	40.7935	-8.82134	3.0783
14	0.7877	37.1935	-42.191	3.16119
14.5	0.8294	18.6935	-50.687	3.21294
15	0.849	-12.3065	-56.4407	3.28806
15.5	0.873	-27.4065	-37.9176	3.34132
16	0.8802	-34.1065	6.5454	3.48208
16.5	0.9175	-21.7065	17.3872	3.53939
17	0.9535	-23.7065	32.6494	3.60573
17.5	0.9779	-5.50645	60.8438	3.71987
18	1.0108	17.9935	53.5128	3.8
18.5	1.0241	33.7935	19.363	3.95568
19	1.0442	36.1935	-16.4866	4.11231
19.5	1.0703	42.8935	-13.5883	4.08956
20	1.0993	26.0935	-21.0772	4.15407
20.5	1.1207	7.39355	-55.5554	4.24213
21	1.1306	-16.6065	-18.3451	4.34799
21.5	1.1641	-24.4065	-20.2053	4.36807
22	1.206	-21.0065	1.03176	4.44058
22.5	1.2301	-13.4065	36.2407	4.65385
23	1.27	3.99355	17.6424	4.74729
23.5	1.3	25.1935	11.3817	4.9961
24	1.3205	37.6935	-15.5571	5.10613
24.5	1.3564	27.1935	-21.8449	5.15214
25	1.3934	-1.30645	-50.5199	5.26405
25.5	1.4089	-10.1065	-61.9245	5.28067
26	1.435	-19.4065	-28.4932	5.33563
26.5	1.4778	-14.3065	29.4046	5.62549
27	1.4906	-23.5065	42.9129	5.63687
27.5	1.5416	-16.1065	82.9916	5.70647
28	1.5809	17.2935	20.8385	5.89681
28.5	1.6149	29.1935	-20.2631	6.14215
29	1.6328	29.3935	-14.811	6.12615
29.5	1.6631	3.49355	-39.9413	6.25183
30	1.707	-11.9065	-53.9442	6.28854
30.5	1.7393	-19.9065	9.6883	6.49218

## Sheet: FigS6a t-x
Fig. S6a, Time - Displacement (x)
	#1	#2	#3	#4	#5	#6	#7	#8	#9	#10	#11	#12	#13	#14	#15	#16	#17	#18	#19	#20	#21	#22	#23	#24	#25	#26	#27	#28	#29	#30	#31	#32	#33	#34
Time[s]	x [nm]	x [nm]	x [nm]	x [nm]	x [nm]	x [nm]	x [nm]	x [nm]	x [nm]	x [nm]	x [nm]	x [nm]	x [nm]	x [nm]	x [nm]	x [nm]	x [nm]	x [nm]	x [nm]	x [nm]	x [nm]	x [nm]	x [nm]	x [nm]	x [nm]	x [nm]	x [nm]	x [nm]	x [nm]	x [nm]	x [nm]	x [nm]	x [nm]	x [nm]
0	0	0	0	0	0	0	0	0	0	0	0	0	0	0	0	0	0	0	0	0	0	0	0	0	0	0	0	0	0	0	0	0	0	0
0.5	40.5	8.3	26.4	18.5	13.7	44.9	32	36.6	32.5	32.1	32.2	56.3	64.3	47.5	34.7	59.9	20	57	14.8	35.2	29.9	26.73	31.4	38.6	36.6	33.1	30.7	43.7	22.6	14	50.4	30.3	12.7	24.1
1	71.2	29.4	66	44.1	76.6	100.6	63.6	77.3	65.7	61	69.6	90.2	94.7	87.8	66.6	89.9	39.4	95.7	50.2	53.2	44.9	85.99	66	48.6	72.5	54.8	74.4	82	46.5	37.6	96.1	89.3	37.9	69.8
1.5	117	44.8	73.1	101.4	89.8	133.7	98.7	120.3	92.5	85.2	106.2	116.4	122.9	120.3	92.2	107.1	51.7	144.2	77.2	95.7	69.2	123.35	107	97.7	112.8	79	91.5	136.4	84.4	93.5	134.9	109.6	59.7	114.7
2	172.8	78.5	119.5	120.6	119.5	177.1	133.7	155.2	126.9	116.8	130	149.5	154.2	157.7	121.6	161.1	56.4	186	92.1	135.2	101.6	156.65	150	141.1	155.2	119.1	142.8	177.1	121.6	105.5	168	147.7	84.4	145.8
2.5	219.8	114.1	139.2	163.5	129	220.8	142.7	199.8	158.1	152.8	178	173.3	193.4	179.4	146.6	194.4	111.1	210.3	100.4	189.7	133.3	197.57	166.5	177.4	196.1	137.5	175.4	213.6	164.9	115.2	208.4	181.8	120.2	175.7
3	246.8	141.4	166.8	203.1	172.6	235.9	161.2	231	182.7	192.1	203.1	237.8	219.1	217.3	186.1	228.9	153.4	244.4	132	233.1	159.8	198.39	210.8	209.1	234.4	162.1	185.8	258.2	196.3	144.3	230.1	202	138.7	205.2
3.5	296.9	184.2	205.8	239.1	184.1	291	184.9	265.5	218.4	225.5	241	258	238.8	244.1	197.7	241.8	200.5	265.2	179.6	256.2	199.1	238.54	237.9	227	280.1	183.3	223.5	286.1	225.1	157.2	255.1	236.8	176.5	250.6
4	347.8	198.5	219.6	267.9	233	329.2	214	294.6	240.8	276	279.4	264.6	257.1	282.8	232	289.9	237.8	306.6	246.4	291.7	221	266.98	269.5	296.6	332.2	191	258.6	330.1	260.4	199.1	288.2	280.1	213.2	292.7
4.5	389.4	247.9	255.8	310.2	256.1	358	235.4	327.6	269.2	299.3	318.1	287	294.1	331.5	279.6	301.2	293.6	347	282	326.9	260.6	314.49	302.9	332.7	369.1	209.9	283.9	354.9	302	231.3	305.6	311.9	232.8	339.4
5	424.2	284.8	288.7	347.9	300.7	409.8	255.2	366.7	290.7	345.7	347.7	299.6	323.4	357.6	304.2	338.5	335.5	389.9	320.7	363.5	313.7	357.42	326.6	349.2	379.6	229.1	301.6	372.4	336.1	270.6	332.8	333.2	252.2	374.7
5.5	448.6	313.2	317.1	395.8	344.2	440.1	291.4	409.2	332.5	386.5	374.6	329.3	368.3	397.9	339.4	386.8	369.4	440.2	365.4	402	350.8	374.4	356.3	382.1	370.3	258.4	358.2	421.6	375.3	327.3	352.2	365.1	270.8	417.8
6	468.3	333.1	325.9	405.5	353.1	487.6	329.6	447.6	356.7	427.6	403.8	366.5	376.5	435	367.9	425.9	362.1	471.3	389.7	436.3	380.1	426.27	395.5	426.3	392.6	271.3	399	460.4	399.7	347.4	391.1	401.7	292.7	438.4
6.5	490.2	366.6	358	434.1	393.7	543	366.8	484.5	376.9	473.3	440.3	395.8	439.9	457.5	405.9	448.7	424.2	509.6	411	465.8	420.9	461.37	431	439.3	421.9	284.7	438.6	499.3	436.6	372.3	416.1	421	321	474.6
7	525.4	395.8	385.8	458.5	416.3	572.4	408.4	524.3	388.6	511.8	471.2	418.6	485.1	505.3	445.4	500.5	453	539.8	458.3	503.2	452.9	502.4	458.3	444.7	439.3	315	464	530.3	483.8	393.4	445.8	454.3	345.3	516
7.5	557.3	414.9	409.8	495.1	446.4	623.3	428.1	560.4	401.5	538.6	498.6	458.8	520.5	533.3	480.2	543.2	493.5	566.4	484	548.8	492.8	544.67	509.9	482.4	475.3	345	501	587.7	504.8	417.7	480.8	476.6	371.3	544.7
8	594.7	443.1	440.7	540.5	452	661.7	456.3	595.1	441.4	584.8	534.8	463.9	540	573.6	520.4	569.6	524.2	608	518	585.9	503.9	584.53	531.5	528.3	513.5	365.8	515.6	627.1	534.7	459.1	536	512.1	399.2	580.1
8.5	634.5	473	464.6	577.2	494.9	691.7	480.3	624.1	473.5	623.4	559.8	518.3	573.7	610	554	584.9	531.7	656.9	547.7	616.6	517.4	585.25	570.5	562.7	554.7	395.8	550.5	668.9	565.5	487.3	562.6	551.2	422	608
9	659.7	510.4	506.8	613	520.3	710.2	505.8	648.8	515	632.6	603.5	546.2	609.2	645.9	557	638.3	594.5	675.3	596.4	653.9	563.3	618.6	596.8	587.4	610	421.6	590.8	695.8	596.3	540.4	596.2	586.3	460.2	644.8
9.5	700.7	533.5	539.2	653.7	558	761.7	538.9	681.3	540	695.6	630.7	579.7	636.9	688.8	614.4	662.9	650.8	723.1	637.8	688.9	590.6	661.01	639	626.5	626.4	447.4	619.4	745.8	635.8	566.1	634.6	610.7	504.9	678.8
10	733	564.5	553.3	681.8	577.2	768.1	565.8	713.1	579.7	736.6	679.8	599.8	667.9	726.8	657.7	682.1	699.3	780	666.6	717.2	630.1	700.37	662.7	669.1	667.3	469.3	672.7	784.3	670.7	610.7	668.6	647.8	531.1	715.1
10.5	775.7	599.2	580.5	740.1	611.4	808.6	578.7	750.1	612.1	759.5	707.2	628.6	715.4	756	696.6	713.6	718.6	821.9	694.6	754.6	666.9	738.38	697.6	700.7	700.6	498.6	699	813	700.6	654.8	712.9	675.1	569.1	749.7
11	803.9	619.9	595.3	748.5	646.7	821	600.8	776.7	635.6	799.2	740.7	679.3	724.7	799.7	741.4	758.2	754.6	859.2	739.6	773.7	692	781.34	727.7	735	744.6	532.8	741.7	851	716.6	701.7	743.9	719.1	587.4	788.8
11.5	829.1	629.4	647.2	752.9	686.6	886.6	633.7	814.2	673.3	838.3	748	705.5	753.4	839.3	784	785.3	802	887.3	780.8	796.2	738.9	809.74	771.2	786.4	774.9	550.7	779.6	896.5	759.3	736.8	787.2	757.2	616.7	830.4
12	869.7	678	670.7	791.5	699.2	906.3	674.7	853.2	707.8	887.2	782	740.6	783.5	861.6	827.5	814.1	825.4	925.3	817.7	827.1	734.1	868.54	801.2	817.3	804.8	569	814.4	925.7	799.2	772.3	823.5	797	599	859.8
12.5	902.6	701	700.8	826.4	717.9	937.5	711.4	890.6	735.3	917	806.2	766.1	818.1	900.3	869.1	851.7	858.8	967.2	850.3	860.1	777.5	883.14	832.2	865.3	842.6	607.8	840.7	970.8	837.9	813.9	862.5	824.9	608.3	895.8
13	927.8	735.9	730.1	848.5	741.5	979.4	741.2	920.1	773.4	947.8	850.8	802.2	851.7	939.7	907.5	891.9	893.7	1005.5	868.9	912.3	801.8	905.94	870.1	912.8	853	645.2	868.4	1004.8	868.5	864.1	904.2	872.5	650.3	930.6
13.5	964	762.1	748.2	886.2	792.7	1020.6	767.2	947.9	800.7	981.9	881.2	837.5	886.9	983.3	943.2	904.6	923.3	1040.9	891.5	928.2	829.3	927.34	906.7	940.5	879.7	672.2	902.3	1044.9	893.4	919	949.7	907.1	689.6	954.6
14	995.4	786.3	774.9	921.7	810.8	1053.8	791.2	972.2	830.7	1025.2	912.8	862.2	907.1	1044.9	961.4	938.3	955.6	1072	927.7	958.1	867.4	956.74	948.6	979.4	934.3	690.5	935	1077.2	923.3	952.7	990.9	942.8	700.5	977.9
14.5	1016.9	811.5	812	938.2	865.1	1083.2	812.8	999.1	869.8	1053.3	948.3	903.6	961.2	1072.5	998	986.1	1002.9	1114.7	962.7	977.8	894.2	989.34	974.1	1019	968	699.9	992.2	1101.1	953.8	967.2	1029.7	971	731.8	996.5
15	1039.8	823.7	845.9	989.1	867.4	1115.3	838.3	1022.9	910.4	1089.9	988.2	940.7	992.7	1095.6	1039.7	1011.2	1024.2	1174.8	1002.8	1025.8	929.3	1026.14	1009.9	1076.3	977.5	728.9	1015.1	1141.2	996.8	1014.2	1075.2	1009	765.4	1036.2
15.5	1073.1	848.6	874.2	1018.9	908.1	1172.8	866.8	1052.7	927.9	1141.4		985.9	1021.4	1136	1078.7	1052.7	1049.8	1196.5	1008.3		953.3	1061.74	1044.3	1099.8		755.8	1050.5	1190.4	1071.5	1044	1121.7	1016.6	800.5	1067.6
16	1094.6	887.8	892.9	1068.5	930	1183.6	890.7	1090.2	974.9	1175.1		1012.3	1060.1	1152	1117.5	1106.3	1078.5	1225.4	1056.2		979.9	1094.34	1068.7	1159.6		778.9	1090.1	1226.6	1128.1	1063.9	1157.2	1048.9	838.5	1112.2
16.5	1139.9	902.7	914.3	1098.6	956.6	1218	910.9	1121.2	997.3	1220.7		1064.9	1069.9	1170.8	1160.9	1111.2	1150.4	1256.9	1090.4		1003.9	1115.14	1104.6	1191.2		805.9	1132.4	1245.8		1114.5	1195.4	1081.3	843.9	1142.6
17	1174.3	919.6	951.1	1135.9	982.1	1249.2	931.8	1153.2	1044	1243.5		1079.8	1114.6	1221.8	1208.1	1125.1	1182.6	1286.6	1134.2		1032.1	1161.74	1138.1	1221.8		835	1165.9	1272.3		1143	1231.5	1125.7	874	1173.5
17.5	1174.8	928.9	966.6	1165.4	1030	1297.7	956.4	1188.7	1064.3	1295.1		1119.5	1152.4	1254.9	1247.5	1150	1206.7	1339.6	1140.5		1065.1	1185.34	1165.7	1251.3		865.6	1209.4	1312.3		1193.7	1259.4	1183.6	908.1	1212.2
18	1220.9	945.7	993.4	1212.9	1047.6	1330.4	978.4	1226.4	1100.7	1316.4		1143.6	1183.8	1304.1	1285.8	1179.9	1244.4	1377.8	1214.6		1101.3	1231.24	1205	1282.8		883.6	1233	1368.4		1219.2	1300.3	1205.6	903.8	1246.6
18.5	1229.5	983.6	1027.3	1229.8	1075.5	1369.7	1009.7	1261.8	1134.5	1341.9		1176.6	1215	1332.7	1314.3	1234.5	1263.7	1418.2	1244.9		1123.2	1249.14	1235	1314.5		901.7	1273.2	1392		1251.1	1342.6	1249.6	929.5	1283.2
19	1277.7	1015.4	1071.6	1248.6	1094.1	1399.1	1038	1288.5	1152.4	1365		1212.7		1369.7	1352.5	1264	1290.3	1464.9	1285.7		1159.2	1296.24	1269	1357.5		922.9	1294.1	1444.4		1292.8	1374.2	1282.8	935	1327.2
19.5	1315.9	1040.1	1085.8	1293.4	1124.2	1422.2	1071.8	1316.6	1178.7	1397.7		1236.5		1424.6	1401.5	1290.6	1326.7	1487.5	1309.6		1202.2	1336.24	1294	1404.8		948.9	1302.1	1467.7		1325.2	1410.5	1315.1	963.6	1349.8
20	1353.3	1080.3	1115.6	1334.8	1174.1	1467.8	1095	1342.3	1226.9	1427.9		1280.1		1441.4	1445	1341.1	1382.6	1514.3	1352.9		1225	1358.14	1312.9	1412.1		956.7	1364.4	1508.8		1346.8	1439.8	1352.7	1010.8	1376.6
20.5	1376.3	1107.7	1127.8	1372	1188.7	1498.2	1124.4	1365.5	1252.1	1457.4		1325.6		1497.2	1486.1	1363.4	1421	1552.3	1389.8		1257.5	1397.24	1322	1433			1400.5	1541.3		1404.4	1462.5	1406	1048.3	1422.8
21	1410.1	1130.2	1147.6	1412.3		1520.7	1142.3	1405.1	1291.4	1492.6		1359.6		1536.4	1531.9	1412.5	1459.1	1601.4	1406.4		1278.6	1453.54	1375.8	1463.5			1415.9	1580.8		1435.8	1503.8	1428.9	1068.5	1458.6
21.5	1436.3	1175.7	1177.2	1460.5		1560.4	1169.4	1443.9	1333.6	1503.4		1371		1561.5	1559.9	1455.2	1480.1	1652.9	1437.5		1322	1493.54	1399.1	1508.3			1441	1611.1		1480.9	1544.1	1478.2	1086.2	1502
22	1479.9	1201.4	1205.5	1497.2		1612.1	1194.3	1479.5	1368.7	1543.3		1386.9		1577.4		1495.1	1530.2	1674.1	1487.8		1338.2	1535.94	1430.2	1566.1			1455.9	1655.3		1495.6	1577.8	1497.3	1071.9	1537
22.5	1521	1211.8	1243.6	1523.1		1634	1224.9	1512.8	1400.6	1577.3		1421.1		1625.3		1517.2	1594.1	1698.4	1500.3		1367.9	1561.54	1452	1601.4			1488.6	1678.6		1551.2	1601.9	1553.2	1079.2	1579.8
23	1544.6	1229.2	1258.5	1588.2		1679.9	1242.8	1551.8	1422.5	1621.4		1446.6		1644.7		1561.2	1592.8	1734.1	1519.3		1403.2	1601.74	1485.4	1639			1520.3	1722.5		1570.1	1633.7	1593.9	1079.9	1608.3
23.5	1571.7	1252.5	1295.1	1579.6		1719.3	1270.8	1592.2	1465	1652		1495.2		1689		1608.9	1656.6	1786.1	1557		1419.7	1633.24		1648.4			1541	1764.3		1621.1	1678.8	1620	1095.9	1649.8
24	1619.9			1617.1		1751.6	1295.8	1617.2	1498.8	1683.5		1509.2		1731.5		1646.1	1706.6	1823.4	1596.9		1464.6	1682.54		1686.9			1547	1789		1663.9	1707	1661	1105.9	1688.2
24.5	1654.6			1635.9		1782.2	1321.6	1650.2	1537	1708.1		1534		1758.4		1664	1708.3	1849.1	1616		1500.5	1721.54		1700.4			1588	1826		1703.7	1751.4	1692.8	1126.4	1708.8
25	1692.6			1669		1821.6	1348.9	1686.7	1558.4	1746.1		1570.7				1712.1	1758.2	1877.8	1661.4		1516.8	1754.74		1718.9			1600.4	1869.4		1753.7	1794	1741.9	1124.9	1733.9
25.5				1717.7			1386.4	1716.2	1596.8	1763.8		1601.9				1758	1797.4	1906.7	1684.9		1547.9	1781.44					1619.3	1893.2		1784.3	1836.4	1776.2	1143.4	1777
26				1746			1420.2	1739	1650.5	1815.9		1614.5				1794.6	1829.9	1932.6	1709.6		1576.1	1798.64					1647.3	1921.5		1824.1	1867.1	1810	1157.2	1818.4
26.5				1773.3			1449.4	1774.4	1688.1	1851.1		1653.6				1836.7	1861.6	1963.3	1732.3		1583.9	1840.54					1678.3	1964		1841.9	1906.4	1845.7	1169.8	1839.7
27				1810.7			1466.9	1798.8		1890.1		1681.9				1874	1886.7	2015.2	1777.9		1607	1865.44					1726.4	1993.6		1853.5		1890	1179.7	1866.6
27.5				1823.3			1494.8	1835.4		1932.9		1707.1				1912.9	1935.9	2039.1	1818.3		1647.3						1759.5	2027.6		1858.1		1922.6	1182.3	1911.8
28				1843.5			1520.9	1868.2		1957.8		1739				1950.7	1973.3	2093.4	1845.8		1667.3						1789.6	2066.9		1896.4		1974.1	1188.6	1932.9
28.5				1898.8			1546.8	1910.1				1779.9				1972.6	1977.4	2130.2	1890.2		1699.3						1816.9	2100.9		1920.7		1995.1	1196.1
29				1940.5			1571.2	1948.6				1785.6				2011.4	2007.2	2173.7	1914.3		1736.9						1841.9	2124.8		1945.7		2050.5	1219.5
29.5				1955			1597	1986.1				1826.5				2067.6	2034.1	2197.5	1938.2		1764.5						1884.7	2173.8		1987.1		2064.1	1241.3
30				1971.6			1626.3	2017				1838				2087.7	2057.9	2254.4	1981.5		1796.2						1916.9	2196.2		2034.9		2092.9	1282.4
30.5				2015.6			1661.4	2037.3				1871.4				2129.6	2093.1	2269.9	2024.8		1810.8						1953.4	2220.6		2051.2			1310.9
31				2018.4			1696	2061.2				1890				2180.8	2145.1	2323.8	2044.9		1841.8						1970.3	2251.3		2082.4			1334.1
31.5				2055.8			1722.6	2095				1907.2				2199.1	2201.5	2344.2	2085.2		1874.9						2018.5	2312.2		2124.9			1369.1
32				2066			1757.2	2130				1948.9				2228.4	2231.4	2385.9	2113.2		1898.1						2055	2352.2		2147.4			1414.3
32.5				2121.1			1795.1	2159.9				1968.5				2252		2441.1	2144.7		1918						2107.4	2376.6		2172.8			1435.4
33				2160.4			1823	2198.1				1992.5				2296.7		2487.3	2189		1964.2						2112.3	2415.1		2181.8			1454.8
33.5				2173.9			1849.3	2232.1				1999.7				2338.6		2525.6	2215.9		1974.8						2162.5	2439.6		2195.6			1532.5
34				2221.4			1874.7	2262.1				2037						2544.4	2255.8		2011.2						2209.7	2488.2		2203.6			1536.5
34.5				2246.8			1899.4	2292.4				2073						2597.6	2276.8								2238.5	2520.5		2237.1			1569.6
35				2264.2			1934.6	2321.8				2097.4						2639.7	2299.8								2253.7	2570.2		2267.3			1599
35.5				2280.4			1960.8	2348				2130.3						2679.8	2344.5								2286	2586.2		2276.9			1620.2
36				2302.4			1987.9	2374.9				2143.6						2704.8	2380.1								2317.6	2626.7		2315.1			1665.6
36.5				2323.9			2019.6	2401.3				2163.7						2738.2	2414.3								2337.6	2659.9		2349.7			1703
37				2366			2046.2	2431.1				2189.8						2796.8	2452.6								2366.7	2689.1		2380.4			1726.4
37.5				2403.1			2075.1	2463.9				2218.8						2817.9	2476.2								2391	2728.6		2446.6			1763.2
38				2448.1			2100.5	2494.2				2240.2						2873.7	2508.2								2417.7	2746.3		2485.2			1790.2
38.5				2481.1			2117.3	2513.6				2250.1						2909.8	2546.9								2440.3	2781.2		2514.5			1829.8
39				2514.8			2143.5	2534.8				2283.6						2935.3	2587.7								2473.6	2808.2		2542.8			1856.3
39.5				2562.4			2164.2	2558				2325.5						2981.9	2598.8								2486	2840.6		2574.2			1880.6
40				2595.4			2197.4	2579.1				2349.6						3003.9	2631.6								2506.5	2888.9		2629.3			1920.7
40.5				2623.5			2218.9	2614.8				2389.5							2667.5								2528.1	2917.8		2657.3			1953.9
41				2636.4			2251.5	2638.7				2419.5							2709.2								2568.6	2946.1		2677			1978.5
41.5				2680.4			2287.9	2664				2440							2736.6								2599.2	2979.2		2727.7			1990.9
42				2711.6			2327.1	2686.5				2475.9							2779.8								2629	3006					2009.1
42.5				2724.3			2360.5	2719.8				2512.9							2812.3								2669.8	3046.2					2029.1
43				2746.1				2753.8				2528.4							2848								2703.9	3088.5					2059
43.5				2787.7				2786.5				2554.5							2877.9								2735	3116.9					2084.6
44				2836.3				2819				2597.3							2895.3								2778.2	3158.1					2119.3
44.5				2874.2				2845.3				2610.1							2925.1								2794.1	3161.5					2150.9
45				2894.3				2881.1				2661.1							2959.6								2837.7	3207.5					2173.8
45.5				2930.9				2909.8				2700.4							2973.2								2860.5	3250.5					2219.6
46				2944.5				2930.7				2734.4							3016.7								2899.5	3286					2239.5
46.5				2998.5				2953.4				2752.3							3056.3								2930.9	3308.1					2254.1
47				2980.3				2972.2				2782.6							3109.4								2967.6	3341.1					2277.8
47.5				3055.9				3000.2				2826.5							3137								3001.3	3383.3					2316.3
48				3078.4				3031.3				2858.8							3159.3								3034						2335.8
48.5				3106.2				3064.6											3200								3067.8						2345.6
49								3102.7											3227.6								3099.2						2366.6
49.5								3137.4											3269.1								3116.4						2386.8
50								3167.4											3312.4								3171.2						2436
50.5								3195.8											3343.1								3210.6
51								3227.3											3370								3245.7
51.5								3249.1											3409.6								3261.4
52								3280.4											3457.7								3296.5
52.5								3302.2											3493								3329
53								3322.4											3538.3								3359.9
53.5								3336.6											3565.8								3401.5
54								3354											3607.1								3438.7
54.5								3382.7											3631.6								3472.5
55								3403.6											3686.4								3515
55.5								3431.3											3708.6								3529.3
56								3453.8											3737.3								3587.1
56.5								3481.9																			3602.1
57								3508																			3632.9
57.5								3530.3																			3659.2
58								3555.3																			3681.7
58.5								3583.9																			3710.4
59								3607.2																			3750.4
59.5								3630.9																			3770.9
60								3657.7																			3790.8
60.5								3680																			3824.1
61								3697.4																			3857.6
61.5								3707.2																			3881.7
62								3764.2																			3912.2
62.5								3810.7																			3939.8
63								3826.6																			3959.8
63.5								3855.4																			3985.6
64								3884.2																			4017.4
64.5								3917.3																			4030.3
65								3953.2																			4078.6
65.5								3990.2																			4103.8
66								4022.4																			4131.7
66.5								4053.4																			4175.7
67								4081																			4189.5
67.5								4107.7																			4214
68																											4231.1
68.5																											4249.4
69																											4278.6
69.5																											4293.6
70																											4323.9
70.5																											4346.2
71																											4371.1
71.5																											4395.5
72																											4426.8
72.5																											4454.6
73																											4488.1
73.5																											4527.3
74																											4554.8
74.5																											4585.5
75																											4604.4
75.5																											4642.7
76																											4661.3
76.5																											4695.3
77																											4721.8
77.5																											4753.3
78																											4797.2
78.5																											4798.4
79																											4840.5
79.5																											4889.5
80																											4896.3
80.5																											4929
81																											4945.9
81.5																											4963.9
82																											5004.5
82.5																											5024.4
83																											5054.3
83.5																											5075.1
84																											5112.1
84.5
85
85.5
86
86.5
87
87.5
88
88.5
89
89.5
90
90.5
91
91.5
92
92.5
93
93.5
94
94.5
95
95.5
96
96.5
97
97.5
98
98.5
99
99.5
100

## Sheet: FigS6c t-rev
Fig. S6c, Time - Revolutions (rev)
	#1	#2	#3	#4	#5	#6	#7	#8	#9	#10	#11	#12	#13	#14	#15	#16	#17	#18	#19	#20	#21	#22	#23	#24	#25	#26	#27	#28	#29	#30	#31	#32	#33	#34
Time[s]	rev	rev	rev	rev	rev	rev	rev	rev	rev	rev	rev	rev	rev	rev	rev	rev	rev	rev	rev	rev	rev	rev	rev	rev	rev	rev	rev	rev	rev	rev	rev	rev	rev	rev
0	0.026356	0.075964	0.015124	0.027164	0.168295	-0.193703	0.033925	0.142325	0.213064	0.000572	-0.008447	0.20455	0.041679	0.193814	0.03533	0.247482	0.105117	0.134916	-0.067153	-0.031724	0.137383	0.008415	0.375027	0.19378	-0.082407	0.0227	0.01962	0.125649	0.1035	0.31646	0.130002	0.04967	0.0579097	0.022839
0.5	0.153741	0.044231	0.237342	0.26295	0.194593	-0.050646	0.246441	0.19491	-0.270308	0.07922	-0.377161	0.269348	0.226196	0.116274	0.14864	0.330052	0.587095	0.234136	0.038884	0.03174	0.203142	0.215075	0.20022	0.52334	0.214683	0.049474	0.20826	0.111983	0.26293	0.20737	0.242032	0.07193	0.361257	0.230614
1	0.417724	0.047017	0.323683	0.3042	0.508407	0.036572	0.380831	0.295504	-0.555773	0.262023	-0.271024	0.360694	0.188793	0.326244	0.19314	0.307362	0.546145	0.592607	0.153352	0.021237	0.259814	0.291229	0.208301	0.59825	0.305455	0.103344	0.31627	0.211393	0.26491	0.36193	0.445365	0.11075	0.42325	0.484381
1.5	0.209535	0.203199	0.454361	0.31079	0.653178	0.166204	0.467591	0.608195	-0.351425	0.300974	-0.336986	0.463045	0.306517	0.359944	0.2729	0.791132	0.534075	0.607817	0.194592	0.019458	0.331134	0.368882	0.240951	0.61839	0.570817	0.200506	0.27243	0.286871	0.44759	0.43002	0.473605	0.20851	0.399923	0.445927
2	0.47838	0.190795	0.610732	0.33083	0.671375	0.491926	0.514241	0.658505	-0.308313	0.583276	-0.256948	0.449514	0.336364	0.431494	0.41602	1.1877	0.567765	0.655637	0.238262	0.378121	0.434414	0.421862	0.25427	0.75537	0.625167	0.48527	0.69587	0.424221	0.60454	0.4722	0.581475	0.24878	0.405902	0.665014
2.5	0.656579	0.513034	0.700642	0.48314	0.709447	0.427558	0.564361	0.678273	-0.305649	0.599113	-0.127269	0.557735	0.358341	0.549744	0.57681	1.10022	0.835415	0.970217	0.206822	0.750214	0.623554	0.661812	0.568687	0.83368	0.607617	0.7656	0.66033	0.414391	0.65438	0.47016	0.689735	0.28198	0.560081	0.680411
3	0.778772	0.578173	0.776272	0.52241	0.728448	0.497253	0.630011	0.710458	-0.22508	0.935882	-0.046794	0.598215	0.531717	0.706994	0.60736	0.902672	0.724185	1.10243	0.312722	0.686021	0.749154	0.648792	0.662747	0.71944	0.844717	0.60217	0.79383	0.673781	0.637	0.36344	0.770995	0.45549	0.593358	0.696821
3.5	0.837757	0.644699	0.778192	0.53246	0.943633	0.658365	0.708841	0.763455	-0.0227612	1.05848	-0.013319	0.660135	0.601044	0.774214	0.68407	0.964312	0.918685	1.13859	0.400552	0.869324	0.835334	0.654672	1.09393	0.75618	0.821787	0.66412	0.74035	0.744301	0.75272	0.21992	0.913555	0.68407	0.442085	0.700822
4	0.970187	0.792365	0.925622	0.7697	0.86302	0.675715	0.760901	0.881543	0.020111	0.952162	0.074301	0.738075	0.641914	1.1862	0.89147	1.07062	0.874965	1.14289	0.694032	0.874334	0.828544	0.709192	1.01168	0.72649	0.960827	0.60579	0.91189	0.792401	0.81165	-0.0719	1.01058	0.74138	0.731229	0.926029
4.5	0.997997	0.986204	0.972412	0.85071	1.00792	0.729735	0.883991	0.977081	0.149854	1.03	0.10172	0.760075	0.747854	1.24901	0.98214	1.25242	0.620265	1.28643	0.807932	0.882354	0.897514	0.663102	1.14033	1.0401	1.13562	0.86409	0.86972	0.867001	0.95031	-0.31821	0.999365	0.7936	0.657062	1.00671
5	1.18057	1.03152	1.15976	0.80282	1.22267	0.816475	0.954021	1.14194	0.288457	1.19457	0.195536	0.892055	0.794944	1.35247	1.26608	0.966992	0.195373	1.56909	0.825742	0.941564	0.950314	0.596442	1.15765	1.08161	1.18643	0.97909	1.12702	1.14215	1.02103	-0.20589	0.988595	1.11461	0.623284	1.06621
5.5	1.29488	0.970944	1.26712	0.96938	1.31449	0.925135	0.986701	1.26687	0.518923	1.35292	0.433353	1.07641	0.705974	1.23811	1.70092	0.883452	0.273803	1.60375	1.0543	0.929654	1.03573	1.06972	1.29263	1.41835	1.15611	1.02431	0.99017	1.19079	1.09357	0.03409	1.04051	1.06735	0.656629	1.21757
6	1.09777	1.04707	1.31277	1.13439	1.42209	0.991075	1.05125	1.35356	0.646749	1.48165	0.360859	1.17107	0.930644	1.45408	1.75224	0.923972	0.202527	1.63584	1.17384	0.667063	1.23336	1.16321	1.20432	1.51827	1.44523	1.05174	1.13927	1.29195	1.12434	0.16521	1.04348	1.24706	0.655098	1.30917
6.5	1.36396	1.19129	1.34291	1.06393	1.65893	1.26083	1.33982	1.42317	0.672715	1.61903	0.500943	1.22337	1.03574	1.53078	1.94271	0.927822	0.619985	1.90374	1.38946	0.885744	1.27069	1.26464	1.57305	1.56656	1.3982	1.08636	0.64045	1.30957	1.48634	0.42174	1.09022	1.38026	0.667453	1.34186
7	1.38258	1.37206	1.41453	1.41043	1.67833	1.41226	1.39034	1.64578	0.675438	1.8186	0.549143	1.48022	1.21557	1.67048	1.99712	0.903452	0.620985	1.84998	1.51509	0.555047	1.40927	1.29249	1.32209	1.55977	1.49249	1.381	0.2919	1.44724	1.45583	0.39397	1.13359	1.40134	0.740837	1.45428
7.5	1.54295	1.55229	1.52474	1.42605	1.73134	1.31742	1.46997	1.6584	0.802394	1.77187	0.491843	1.63143	1.32757	1.73939	2.09539	1.2205	0.653995	1.87389	1.66409	0.677185	1.39807	1.27611	1.55593	1.65491	1.55103	1.48145	0.68399	1.48305	1.6189	0.56312	1.18209	1.30942	0.799506	1.58735
8	1.54934	1.59372	1.66389	1.53195	1.75043	1.41043	1.54314	1.64431	0.83629	1.91129	0.647013	1.53685	1.43025	1.32827	2.16147	1.36833	0.958995	2.1168	1.84414	0.667399	1.4477	1.46425	1.68565	1.85279	1.72761	1.51262	0.69172	1.74315	1.69532	0.80534	1.46194	1.5284	0.902676	1.63629
8.5	1.62286	1.72436	1.88875	1.57451	1.80314	1.47672	1.60252	1.7146	0.974676	1.91001	0.656043	1.5919	1.71758	1.15885	2.18313	1.54154	0.779105	2.16856	1.84179	0.6722	1.51895	1.51916	1.74131	1.85604	1.84894	1.58663	0.72408	1.88839	1.62279	0.98256	1.69317	1.58285	1.02326	1.62679
9	1.69017	1.81699	1.87669	1.61707	1.99381	1.80951	1.72567	2.01994	1.07624	2.02959	0.773863	1.65168	1.76506	1.18643	2.08534	1.6232	0.869735	2.41888	1.86691	1.04919	1.56897	1.46836	1.97417	2.04903	1.84809	1.61838	0.73377	2.0602	1.71098	0.97088	1.85218	1.65771	0.951197	1.71551
9.5	1.75524	1.8475	1.9293	1.62893	1.89166	1.79202	1.83875	2.00261	1.29427	2.21275	0.887643	1.90551	1.71732	1.30927	2.1474	1.7412	0.741445	2.55877	1.97159	1.02097	1.58634	1.66992	1.90228	2.22688	1.86473	1.71426	1.18774	2.11771	1.68722	0.99024	1.91404	1.87132	1.03612	2.0187
10	1.85415	1.94706	2.09065	1.77905	2.00416	1.85911	1.874	2.08503	1.40926	2.19797	1.00518	1.83213	1.79369	1.52366	2.22657	2.15488	1.16766	2.61221	2.01604	1.04569	1.56636	2.00187	2.1533	2.16826	2.11888	1.81713	1.13479	2.19548	1.73641	0.93619	1.98411	1.85847	0.984397	2.04953
10.5	1.8828	1.90438	2.20054	1.93171	2.25611	1.84809	1.91829	2.13189	1.65925	2.37873	1.04791	1.84493	1.70574	1.45667	2.56388	1.85748	1.56362	2.60977	2.20465	1.10448	1.65794	2.09224	2.21505	2.33473	2.32359	2.01117	1.2155	2.24434	1.73828	1.13613	2.07964	2.19531	1.09353	2.37921
11	1.99746	2.04244	2.12788	1.99478	2.19504	1.90545	1.91723	2.21591	1.68854	2.61619	1.09369	2.08222	1.69323	1.76987	2.66489	2.10402	1.59935	2.73388	2.33748	1.22053	1.69552	2.10505	2.23802	2.40823	2.45253	2.15008	1.35395	2.52929	1.91951	1.31134	2.04983	2.38575	1.09077	2.45014
11.5	2.0575	2.06628	2.21496	2.07236	2.49437	2.00122	1.97489	2.62018	1.79384	2.76945	1.16485	2.16749	1.76595	1.91109	2.8504	2.23866	1.5955	2.81885	2.30833	1.25929	1.76452	2.29396	2.25221	2.53095	2.6641	2.33363	1.42273	2.53561	1.98937	1.32032	2.16844	2.36579	1.11504	2.4801
12	2.11019	2.3576	2.25921	2.06023	2.48052	2.03755	2.27185	2.68239	1.99527	2.80502	1.17218	2.17041	1.84267	2.06758	2.98822	2.27734	1.73903	2.76964	2.33727	1.44306	1.87851	2.29576	2.73821	2.8902	2.72315	2.3398	1.51561	2.59947	2.11763	1.65234	2.15254	2.60477	1.16369	2.53144
12.5	2.45466	2.37657	2.35875	2.13502	2.66919	2.39173	2.31581	2.674	2.12886	2.93212	1.17621	2.35119	1.96627	2.04458	3.11545	2.69342	1.91318	3.11951	2.40311	1.51679	1.84774	2.33732	2.65569	2.95533	2.76284	2.44047	1.61966	2.73896	2.27435	1.81667	2.40004	2.70702	1.30298	2.60146
13	2.63473	2.36316	2.6667	2.30681	2.70051	2.61369	2.37576	2.66792	2.19629	3.02314	1.21478	2.74525	2.13663	1.94174	3.22549	2.80627	2.02404	3.31326	2.51607	1.57436	1.88087	2.48516	2.73678	2.97495	2.74638	2.52655	1.71465	2.89048	2.20713	1.95864	2.47088	2.72841	1.50582	2.77134
13.5	2.63735	2.52556	2.57678	2.43425	2.78855	2.64349	2.42309	2.66927	2.36423	3.16065	1.52514	2.48408	2.23547	1.76247	3.29102	3.02791	1.99869	3.44815	2.52021	1.6165	1.9278	2.55017	2.72597	2.97158	2.79192	2.53828	1.69997	3.06512	2.66263	2.07148	2.6182	3.01455	1.49595	2.66325
14	2.69654	2.62725	2.88812	2.37354	2.75042	2.62372	2.47241	2.76447	2.56825	3.33484	1.58059	2.67935	2.37541	1.96365	3.40853	2.99202	1.73794	3.56523	2.70106	1.68777	2.04526	2.5886	2.71852	3.01072	2.94041	2.563	1.61199	2.99997	2.60347	2.38706	2.77746	3.00727	1.55247	2.76041
14.5	2.69767	2.65476	2.87496	2.42894	3.06332	2.79743	2.49099	3.00312	2.66522	3.48786	1.7523	2.72026	2.7094	1.78301	3.71336	3.15073	1.66527	3.58325	2.80448	1.73064	2.1482	3.02582	3.02817	3.04094	2.94558	2.66409	1.19586	3.29979	2.57631	2.39222	2.86434	3.02921	1.6934	2.71168
15	2.82321	2.83274	3.11093	2.48061	3.20465	2.83155	2.62303	3.07397	2.65638	3.55463		2.73579	2.70072	1.79621	3.75156	3.27122	1.30608	3.658	2.86883		2.18239	2.97544	3.00681	3.22155		2.89374	1.22058	3.47734	2.68318	2.42505	2.98646	3.10285	1.8003	2.80283
15.5	2.84266	3.01086	3.1742	2.51425	3.18864	2.86464	2.81634	3.19306	2.86637	3.85151		2.83521	2.77701	1.80907	3.90085	3.33119	1.20039	3.75305	2.9155		2.29127	3.05292	3.11874	3.22155		3.35212	1.31428	3.47069	2.94478	2.54741	2.99727	3.14603	1.85018	3.10632
16	2.98522	3.02804	3.23253	2.6951	3.26476	2.92076	2.87772	3.29873	3.10208	3.74597		2.94637	2.77878	1.89429	3.98204	3.58668	1.68205	3.91904	3.22681		2.4422	3.44124	3.22048	3.22155		3.12366	1.39609	3.42858		2.93771	3.12812	3.50037	2.05371	3.24814
16.5	2.62001	2.90626	3.22866	2.88146	3.36159	2.99031	2.91197	3.44859	3.10501	3.85328		2.90319	2.72744	2.09539	4.18939	3.78642	1.68324	4.13236	3.31292		2.53611	3.42983	3.45084	3.22155		3.4519	1.5412	3.58837		3.07038	3.26279	3.66331	1.99951	3.2553
17	3.03921	3.19469	3.27972	2.96975	3.43508	3.15139	2.97067	3.58748	3.29295	4.00887		3.15183	2.75344	2.15216	4.14057	3.82275	1.88318	4.31459	3.31081		2.59045	3.25791	3.26678	3.22155		3.4674	1.69558	3.74435		2.99013	3.32668	3.7519	2.05233	3.42185
17.5	3.18781	3.19267	3.33146	2.97689	3.64641	3.2847	3.05291	3.61206	3.31619	4.03609		3.08045	2.91201	2.16287	4.21291	3.89671	1.9099	4.55671	3.38484		2.55847	3.38905	3.50207	3.22155		3.50819	1.66995	3.76447		3.18859	3.38833	3.76756	2.11784	3.44972
18	3.21801	3.48309	3.72833	3.06016	3.73243	3.57798	3.13936	3.63818	3.50016	4.2122		3.34183	2.99442	2.61046	4.31929	4.10992	1.73208	4.42825	3.42301		2.76339	3.59361	3.59146	3.22155		3.5366	1.72584	3.83408		3.37842	3.44385	3.79991	2.0631	3.58832
18.5	3.43977	3.51182	3.75824	3.36329	3.78075	3.56119	3.22897	3.63581	3.65459	4.21355		3.54475		2.48002	4.41423	4.2165	2.14695	4.57335	3.43174		2.77681	3.62755	3.66003	3.22155		3.54686	1.74153	3.80164		3.3384	3.52794	3.82792	2.07932	3.6883
19	3.48323	3.62803	3.73173	3.38135	3.82454	3.70171	3.33344	3.68956	3.68892	4.45385		3.61675		2.40323	4.63493	4.31006	1.95863	4.63849	3.49852		2.84489	3.72986	3.66682	3.22155		3.55224	1.83213	4.03538		3.53858	3.68293	4.04294	2.34024	3.69693
19.5	3.47151	3.72666	3.85149	3.37841	3.82206	3.68453	3.35776	3.91078	3.92432	4.53141		3.54322		2.63161	4.76233	4.34003	2.08516	4.84752	3.67556		2.88914	3.93904	3.82588	3.22155		3.64335	2.02699	4.08884		3.53127	3.95139	4.29826	2.29002	3.67549
20	3.57859	3.91392	3.90091	3.46254	4.15672	3.66736	3.39915	4.09303	4.03743	4.59889		3.80195		2.8305	4.79494	4.49009	2.47824	5.00302	3.75441		2.89397	4.07996	3.82965	3.22155			2.10763	4.15656		3.87373	4.03743	4.28793	2.42621	3.69894
20.5	3.73504	3.98192	4.16338	3.47742		3.80764	3.42178	4.19909	4.17477	4.61083		3.8637		2.84171	4.86575	4.7774	2.48246	5.16827	3.79262		2.8517	4.27381	4.10753	3.22155			2.16933	4.26466		3.69912	3.96942	4.34466	2.447	3.84647
21	3.86729	4.02208	4.09215	3.6359		4.01155	3.48253	4.25912	4.18876	4.72115		3.82421		2.89278	4.88002	5.1265	2.51866	5.13555	3.77473		2.92889	4.30384	4.10771	3.22155			2.64257	4.32714		4.11441	3.97508	4.63603	2.50646	4.05889
21.5	3.93446	3.93779	4.24954	3.70835		4.00866	3.5393	4.34059	4.31174	4.95625		3.93086		2.97561		5.11715	2.60908	5.15992	3.86528		3.09017	4.54801	4.13353	3.22155			2.35836	4.3465		4.28484	4.02639	4.67103	2.43479	4.09863
22	4.00967	3.80097	4.29258	3.68872		4.35056	3.70143	4.39149	4.4878	4.89869		4.09825		3.23994		5.26029	2.69193	5.16074	3.84717		3.43496	4.67851	4.06787	3.22155			2.44353	4.36724		4.3046	4.08392	4.66831	2.51481	4.13345
22.5	4.09101	3.99288	4.37609	3.98562		4.40609	3.90779	4.45748	4.64445	4.89748		4.15993		3.21789		5.29997	2.80652	5.52432	3.98409		3.52149	4.79424	3.74428	3.22155			2.3209	4.57814		4.5264	4.21338	5.08006	2.5593	4.36701
23	4.17773	3.99833	4.4647	4.14412		4.41986	3.95318	4.55463	4.71036	5.1504		4.15942		3.37216		5.55071	2.67752	5.53716	4.20495		3.56877	4.9778		3.22155			2.44885	4.69421		4.78743	4.16289	5.22141	2.53029	4.4619
23.5	4.36741			4.25942		4.49233	3.98737	4.59583	4.9017	5.17361		4.2336		3.54772		5.64582	3.13342	5.54075	4.27617		3.54761	5.02009		3.22155			2.57054	4.75196		4.91676	4.37142	5.27009	2.54942	4.52513
24	4.30164			4.22868		4.63117	4.04297	4.63952	4.94584	5.23331		4.4733		3.73501		5.77529	3.18507	5.64979	4.34204		3.75003	5.08825		3.22155			2.68451	4.88386		4.91773	4.44071	5.37624	2.5467	4.63945
24.5	4.48315			4.18924		4.52743	4.20091	4.63566	5.15486	5.4662		4.49932				5.36534	3.19006	5.66847	4.47707		3.738	5.21671		3.22155			2.85727	5.04603		5.07301	4.4524	5.38405	2.67666	4.6894
25				4.3029			4.27967	4.6783	5.2775	5.50871		4.62474				5.20472	3.18305	5.72033	4.45587		3.80456	5.37872					2.72549	5.13593		5.12383	4.46939	5.54498	2.68436	4.73353
25.5				4.37905			4.35475	4.75252	5.28426	5.59409		4.78994				5.09087	3.27499	6.0104	4.51959		3.74941	5.54472					2.90495	5.26068		5.21259	4.66883	5.62894	2.80553	4.69168
26				4.40335			4.36268	4.98737	5.53195	5.62463		4.88936				5.20169	3.53399	6.04912	4.53675		3.73326	5.56035					3.00267	5.29299		5.41015	4.72879	5.70538	2.98256	5.05998
26.5				4.53071			4.40837	5.04625		5.72406		4.90933				5.31118	3.58126	6.15007	4.88905		3.95178	5.71402					3.12772	5.46499		5.44156		5.87417	3.01174	5.0507
27				4.51806			4.46327	5.14807		6.01576		5.07379				5.59657	3.73293	6.19179	4.91737		4.03113						3.29088	5.38896		5.49817		5.93627	3.0158	5.11005
27.5				4.55457			4.58812	5.26086		5.9949		5.01828				5.57647	3.69947	6.42502	4.97486		4.07088						3.35211	5.56358		5.7374		5.59619	3.06942	5.19329
28				4.54064			4.80025	5.44554				5.14147				5.70198	3.9398	6.55885	4.9821		4.38966						3.5617	5.72184		6.05064		5.32282	3.05941
28.5				4.84929			4.86074	5.57573				5.20617				6.19731	4.13823	6.54905	5.04788		4.47543						3.52513	5.73256		6.05363		5.33966	3.04445
29				5.31597			4.94794	5.62758				5.24578				5.97382	3.90273	6.59015	5.19821		4.47456						3.53922	6.02429		6.06855		5.43151	2.9694
29.5				5.05158			5.04652	5.65276				5.25329				6.04695	4.15229	6.77946	5.41043		4.53221						3.63247	6.12873		6.09004		5.54887	2.97866
30				5.11137			5.12199	5.71576				5.36651				6.29867	4.29791	6.72269	5.44054		4.50587						3.72958	6.24319		6.07846			3.08097
30.5				5.1111			5.31955	5.81404				5.51884				6.58659	4.51969	7.16819	5.44271		4.49436						3.72857	6.24583		6.33095			3.32394
31				5.15174			5.34119	5.88211				5.62709				6.63036	4.70859	7.20011	5.53414		4.52815						3.97632	6.28079		6.45141			3.38031
31.5				5.29551			5.36933	5.95606				5.68907				6.59056	4.67714	7.39337	5.57334		4.55723						3.89895	6.50296		6.40928			3.49189
32				5.08986			5.39284	6.0475				5.77861				6.78385		7.56265	5.56647		4.60217						4.19458	6.39699		6.63564			3.76194
32.5				5.41887			5.43528	6.10146				5.84402				6.96973		7.60622	5.51701		4.91983						4.6807	6.79026		6.64036			4.01045
33				5.46485			5.54218	6.16626				6.00774				7.00734		7.67406	5.51772		4.90116						4.49534	6.94943		6.63029			3.99933
33.5				5.4235			5.58476	6.23683				6.07301						7.66923	5.73172		4.9081						4.63774	7.06757		6.96453			3.99089
34				5.46033			5.68174	6.39555				6.11612						7.9019	5.89929								4.46853	7.17278		6.73779			3.95321
34.5				5.48408			5.87346	6.45173				6.20356						8.11491	6.06301								4.5296	7.2066		6.60796			4.26218
35				5.49263			5.9372	6.48185				6.26833						8.17896	5.93895								4.65793	7.25283		6.42085			4.41405
35.5				5.8816			5.95539	6.56426				6.38597						8.31483	6.05244								4.67596	7.35018		6.46132			4.28112
36				5.94276			5.977	6.58556				6.55793						8.57735	6.22734								4.76245	7.34188		6.39163			4.54905
36.5				5.93531			6.17376	6.56067				6.53536						8.61028	6.12353								4.8721	7.65107		6.51802			4.59002
37				5.94103			6.32197	6.54871				6.60574						8.69766	6.19311								4.89599	7.7544		6.68376			4.93142
37.5				6.02884			6.38099	6.4845				6.72433						9.00319	6.2238								5.02578	7.76422		6.80598			5.02375
38				6.01064			6.41093	6.85658				6.86964						8.86295	6.27576								5.15504	7.94991		6.89115			4.99229
38.5				6.23044			6.46826	6.99702				6.88575						9.04794	6.31843								5.22319	7.90702		7.21683			4.923
39				6.26128			6.50249	6.99009				6.988						9.13629	6.43776								5.26489	8.19305		7.4056			5.41379
39.5				6.33973			6.55838	7.04267				7.15596						9.14903	6.55202								5.26834	8.22381		7.55996			5.31902
40				6.46563			6.72566	7.02852				7.22092							6.75729								5.3509	8.37082		7.47788			5.35045
40.5				6.82781			6.80354	7.09044				7.39797							6.78946								5.47301	8.26129		7.5624			5.46391
41				6.51589			6.87567	7.10039				7.55129							6.83825								5.59137	8.569		7.61708			5.5683
41.5				6.54435			6.89423	7.21449				7.60447							6.89913								5.65276	8.75249					5.62293
42				6.98765			6.94355	7.29641				7.75111							7.03708								5.77255	8.77756					5.71595
42.5				6.92737				7.29374				7.76929							7.16229								5.87613	8.86238					5.87313
43				6.95037				7.55765				7.84425							7.15856								5.90984	9.08533					6.02546
43.5				7.07833				7.6352				8.13832							7.08081								6.17312	9.14104					6.05322
44				7.20099				7.63242				8.13758							7.19057								6.2656	9.22505					6.01336
44.5				7.29537				7.62527				8.19108							7.43133								6.5282	9.26809					6.03685
45				7.40391				7.67931				8.31453							7.49133								6.3334	9.23236					6.19864
45.5				7.41981				7.83435				8.59179							7.54749								6.3915	9.41394					6.41591
46				7.46073				7.95084				8.56734							7.77382								6.497	9.51614					6.24008
46.5				7.56329				8.08671				8.73723							7.77154								6.63683	9.56924					6.31771
47				7.53863				8.1062				8.77961							7.75216								6.73051	9.73854					6.48942
47.5				7.624				8.19453				9.04059							7.78749								6.80252						6.55036
48				7.69339				8.2412											8.09361								7.04951						6.57844
48.5								8.29763											8.10021								7.1281						6.59862
49								8.32075											8.24432								6.81778						6.67291
49.5								8.39554											8.2699								7.29627						6.3692
50								8.54527											8.31473								7.30312
50.5								8.61388											8.50069								7.38948
51								8.61288											8.5231								7.44481
51.5								8.63147											8.57801								7.64093
52								8.69787											8.64709								7.65514
52.5								8.79413											8.64357								7.80364
53								8.92462											8.69271								7.75066
53.5								8.98697											8.23879								8.04826
54								9.04281											8.67033								8.00618
54.5								9.16182											8.75716								8.1706
55								9.24861											8.62244								8.24202
55.5								9.27805											8.57297								8.28392
56								9.5445																			8.34268
56.5								9.67474																			8.54774
57								9.66885																			8.68959
57.5								9.66474																			8.74134
58								9.63953																			8.78039
58.5								9.6667																			8.9427
59								9.90026																			8.9998
59.5								10.0449																			9.0847
60								10.0652																			9.3036
60.5								10.0781																			9.1831
61								10.0778																			9.2788
61.5								10.1633																			9.3669
62								10.2589																			9.3363
62.5								10.2698																			9.6406
63								10.4381																			9.7322
63.5								10.5776																			9.9879
64								10.6363																			9.8123
64.5								10.6255																			9.9638
65								10.6361																			10.0092
65.5								10.5891																			10.1536
66								10.8102																			10.1002
66.5								10.955																			10.2358
67								11.0212																			10.2824
67.5																											10.3448
68																											10.382
68.5																											10.4399
69																											10.6977
69.5																											10.7399
70																											10.861
70.5																											10.9186
71																											11.0531
71.5																											11.1488
72																											11.2279
72.5																											11.3101
73																											11.4773
73.5																											11.5965
74																											11.5905
74.5																											11.6976
75																											11.8509
75.5																											11.8177
76																											12.0279
76.5																											12.1237
77																											12.1478
77.5																											12.3238
78																											12.3499
78.5																											12.4355
79																											12.519
79.5																											12.466
80																											12.6728
80.5																											12.7894
81																											12.8614
81.5																											12.9129
82																											13.0911
82.5																											13.1011
83																											13.0924
83.5																											13.1871
84
84.5
85
85.5
86
86.5
87
87.5
88
88.5
89
89.5
90
90.5
91
91.5
92
92.5
93
93.5
94
94.5
95
95.5
96
96.5
97
97.5
98
98.5
99
99.5
100

## Sheet: FigS7a 3D Trace
Fig. S7a, 3D Trace (x, y, z) and revolutions (rev)
t [s]	x [nm]	y [nm]	z [nm]	rev
0	0	2.81379	36.3527	0
0.5	32.5	10.8138	16.4333	0.055234
1	63.8	16.5138	16.1543	0.095486
1.5	88.5	18.0138	0.172331	0.223787
2	100.7	21.1138	-9.87467	0.326358
2.5	126.8	12.1138	-12.5687	0.411278
3	158.7	0.713793	-7.81367	0.624308
3.5	189.6	-7.98621	-15.5647	0.636448
4	219.8	-18.0862	-22.9297	0.645698
4.5	231.5	-17.8862	-14.3867	0.685048
5	250.9	-20.2862	-13.6947	0.694838
5.5	266.7	-18.1862	6.06033	0.816928
6	273.9	-14.0862	17.2643	0.887348
6.5	286.8	-11.2862	25.0106	0.924248
7	295.2	-6.08621	27.8536	0.953248
7.5	309	-1.28621	23.9663	0.971698
8	329.1	2.31379	23.8353	0.992058
8.5	351.8	5.81379	15.3923	1.01535
9	375.6	10.4138	3.31333	1.12225
9.5	409.8	10.3138	-2.75167	1.25935
10	436.7	6.91379	-17.3447	1.49065
10.5	459.2	5.61379	-27.2167	1.50697
11	509.3	-3.98621	-31.0617	1.55953
11.5	536.5	-11.3862	-36.5917	1.58176
12	545.1	-4.98621	-29.2467	1.56804
12.5	553.7	-2.08621	-16.8367	1.58553
13	556.8	2.41379	1.56633	1.91786
13.5	562.2	4.01379	17.2393	2.00049
14	568.2	7.71379	27.2677	2.02259

## Sheet: FigS7b 3D Trace
Fig. S7b, 3D Trace (x, y, z) and revolutions (rev)
t [s]	x [nm]	y [nm]	z [nm]	rev
0	0	-12.931	6.72874	0
0.5	21.5	-4.43095	16.7923	0.220901
1	42.1	3.36905	32.4994	0.294693
1.5	61.7	8.06905	35.2545	0.316233
2	74.6	16.469	28.9922	0.373748
2.5	86.2	17.869	31.2384	0.371974
3	102.8	18.769	26.5576	0.392646
3.5	114.1	22.569	20.7863	0.43186
4	123.6	22.869	9.80812	0.495979
4.5	126.6	21.469	6.99867	0.514074
5	131.7	21.369	-8.08349	0.604174
5.5	138.6	18.069	-21.5211	0.664524
6	143.3	7.46905	-23.3645	0.713244
6.5	148.4	2.46905	-28.7793	0.741014
7	156.1	-7.43095	-29.7774	0.783714
7.5	166.3	-20.031	-26.4053	0.838454
8	183.8	-26.731	-25.8602	0.862284
8.5	211.2	-28.731	-9.95069	0.918824
9	236.2	-16.231	7.06308	1.00629
9.5	262.5	-2.53095	16.4202	1.2525
10	282.7	8.26905	20.703	1.36587
10.5	300.4	14.069	11.2825	1.47378
11	317.8	15.469	-8.35209	1.62804
11.5	333.4	1.36905	-15.7388	1.73758
12	350.3	-11.031	-22.8027	1.807
12.5	367.6	-19.831	-21.5717	1.84826
13	388.6	-24.831	-4.10884	1.93593
13.5	409.9	-14.931	15.9918	2.10393
14	427	-0.230952	24.148	2.27808
14.5	448.4	15.969	29.3554	2.37053
15	465.3	25.069	23.7055	2.42498
15.5	483	31.469	10.1242	2.49827
16	503.8	35.169	-3.54474	2.55665
16.5	524.5	27.069	-13.3893	2.6098
17	541.5	12.069	-18.8343	2.68254
17.5	562.3	-1.73095	-19.4937	2.75893
18	583.6	-15.231	-18.8607	2.83492
18.5	596.5	-25.531	-17.3845	2.88145
19	606.5	-28.531	-7.95399	2.9269
19.5	614.9	-27.731	2.71153	2.98167
20	621.9	-25.831	24.1464	3.10799
20.5	632	-18.231	41.5658	3.19044
21	649.3	-5.83095	42.4186	3.24369
21.5	666.3	3.36905	39.6961	3.28737
22	683.9	10.269	22.9611	3.36737
22.5	700.6	20.869	2.0014	3.54811
23	725	19.669	-12.3289	3.62874
23.5	749.2	16.869	-31.7991	3.68958
24	772	13.769	-41.6915	3.71143
24.5	794.3	3.06905	-40.7042	3.74402
25	822.2	-4.13095	-28.1958	3.77015
25.5	859	-3.23095	-4.51493	3.77692
26	901	-4.03095	20.1129	4.23569
26.5	934.7	3.16905	20.9985	4.3188
27	960.6	10.869	10.32	4.47639
27.5	983.8	5.56905	2.74328	4.59925
28	1012.7	-4.33095	-2.74004	4.79559
28.5	1041.2	-17.531	-8.05759	4.88569
29	1062.4	-27.831	-19.2652	4.88297
29.5	1080.5	-33.731	-25.9302	4.88167
30	1088.5	-31.431	-29.7773	4.86722
30.5	1103.6	-28.131	-27.4382	4.86311
31	1118.4	-19.331	-3.88733	4.91833
31.5	1140.9	-0.930952	22.1435	5.27233
32	1159.3	7.46905	25.4576	5.33821
32.5	1172.6	19.169	21.4485	5.41798
33	1192.6	23.569	10.3109	5.4933
33.5	1216.3	24.969	-5.15121	5.58043
34	1243.4	27.569	-16.7277	5.61992
34.5	1262.3	20.469	-20.5049	5.65319
35	1283.7	8.46905	-27.2836	5.71424
35.5	1299.5	-7.23095	-29.3382	5.78324
36	1318.7	-21.831	-11.6686	5.88849
36.5	1342.1	-23.731	1.73044	5.96969
37	1367.5	-14.931	18.3158	6.12221
37.5	1395.1	-0.630952	21.499	6.27621
38	1436.3	6.66905	-1.3653	6.63755
38.5	1477.7	-3.03095	-4.5095	6.77379
39	1514.6	-11.131	-1.0115	6.8913
39.5	1558.7	-15.431	10.6197	7.04747
40	1602.7	-8.63095	20.4984	7.18588
40.5	1647.6	3.86905	13.3157	7.38699
41	1688.7	3.66905	-4.5071	7.6906
41.5	1721.6	-0.430952	-25.2907	7.7533
